# Supplementary material for: Transcriptome sequencing of lncRNA, miRNA, mRNA and interaction network constructing in coronary heart disease
Source: BMC Med Genomics. 2019 Aug 23;12:124. doi: 10.1186/s12920-019-0570-z (PMC6708182; doi:10.1186/s12920-019-0570-z)
Supplement: Supplementary file 1 — Table S1 DE lncRNA detail information. Table S2 DE miRNA detail information. Table S3 DE mRNA detail information. (XLSX 38 kb) [file 12920_2019_570_MOESM1_ESM.xlsx]

## Sheet: DE lncRNA
Table 1 DE lncRNA detail information
Gene symbol	log2(fold change)	P value	Coding type	Regulation
RP11-127B16.1	7.61	0.0001	lncRNA	Up
AC011899.9	2.23	0.0012	lncRNA	Up
ITGA9-AS1	2.16	0.0001	lncRNA	Up
LINC00926	1.73	0.0001	lncRNA	Up
RP11-1070N10.6,TCL6	1.21	0.0004	lncRNA	Up
CTB-114C7.4	-3.59	0.0001	lncRNA	Down
CTA-384D8.35	-2.97	0.0001	lncRNA	Down
PACERR	-2.71	0.0004	lncRNA	Down
RNU12	-2.39	0.0001	lncRNA	Down
RP11-61J19.5	-2.29	0.0001	lncRNA	Down
RP11-54O7.17	-2.23	0.001	lncRNA	Down
RP11-307C12.13	-2.17	0.0001	lncRNA	Down
RP11-141B14.1	-2.02	0.0001	lncRNA	Down
AC007950.2	-1.96	0.0001	lncRNA	Down
LINC01353	-1.92	0.0003	lncRNA	Down
GS1-279B7.2	-1.78	0.0001	lncRNA	Down
RP11-443B7.3	-1.76	0.0001	lncRNA	Down
RP11-160E2.6	-1.76	0.0001	lncRNA	Down
RP11-85A1.3	-1.74	0.0003	lncRNA	Down
CTA-292E10.6	-1.71	0.0008	lncRNA	Down
RP11-707G18.1	-1.7	0.0001	lncRNA	Down
AF213884.2	-1.63	0.0001	lncRNA	Down
LINC00528	-1.62	0.0001	lncRNA	Down
RP11-214N9.1	-1.61	0.0013	lncRNA	Down
MIR222HG	-1.59	0.0001	lncRNA	Down
RP1-151F17.2	-1.57	0.001	lncRNA	Down
RP11-365P13.5	-1.56	0.0003	lncRNA	Down
LINC00426	-1.55	0.0001	lncRNA	Down
RP11-7F17.5	-1.55	0.0023	lncRNA	Down
FLJ45079	-1.55	0.0001	lncRNA	Down
CTA-384D8.34	-1.53	0.0001	lncRNA	Down
U47924.31	-1.53	0.0001	lncRNA	Down
SATB1-AS1	-1.51	0.0001	lncRNA	Down
RP11-567M16.6	-1.5	0.0001	lncRNA	Down
CTC-250I14.6	-1.4	0.0011	lncRNA	Down
RP11-589C21.5	-1.39	0.0001	lncRNA	Down
RP11-705O1.8	-1.38	0.0003	lncRNA	Down
CTC-444N24.8	-1.36	0.002	lncRNA	Down
LINC00877	-1.33	0.0001	lncRNA	Down
RP11-596C23.2	-1.3	0.0001	lncRNA	Down
RP11-158I9.8	-1.29	0.0001	lncRNA	Down
CH17-189H20.1	-1.26	0.0001	lncRNA	Down
RP5-832C2.5	-1.25	0.0001	lncRNA	Down
RP11-204N11.1	-1.24	0.0014	lncRNA	Down
LINC01136	-1.2	0.0002	lncRNA	Down
RP11-174G6.5	-1.2	0.0001	lncRNA	Down
LINC01465	-1.18	0.0005	lncRNA	Down
GS1-124K5.3	-1.18	0.0004	lncRNA	Down
RP3-496C20.1	-1.15	0.0005	lncRNA	Down
RP11-708J19.1	-1.15	0.001	lncRNA	Down
CAPN10-AS1	-1.14	0.0002	lncRNA	Down
LINC00861	-1.14	0.0008	lncRNA	Down
MIR17HG	-1.12	0.0002	lncRNA	Down
SSSCA1-AS1	-1.09	0.0006	lncRNA	Down
LINC00299	-1.09	0.0019	lncRNA	Down
LINC00167	-1.09	0.0001	lncRNA	Down
RP11-325F22.2	-1.08	0.0011	lncRNA	Down
RP11-213H15.1	-1.06	0.0012	lncRNA	Down
CAHM	-1.05	0.0004	lncRNA	Down
C15orf54	-1.04	0.0015	lncRNA	Down
RP13-516M14.2	-1.02	0.0002	lncRNA	Down
RP11-467D6.1	-1.01	0.0002	lncRNA	Down

## Sheet: DE miRNA
Table 2 DE miRNA detail information
Gene symbol	log2(fold change)	P value	Coding type	Regulation
miR-4448_R6-20L20	8.6	0.0001	miRNA	Up
novel-m10086-5p	7.64	0.0012	miRNA	Up
novel-m12736-5p	7.02	0.0001	miRNA	Up
novel-m6807-5p	6.28	0.0026	miRNA	Up
novel-m7453-5p	6.22	0.0001	miRNA	Up
novel-m12182-5p	6.15	0.0003	miRNA	Up
novel-m3232-5p	5.82	0	miRNA	Up
novel-m4098-5p	5.72	0	miRNA	Up
miR-1957b_R6-20L21	5.59	0.0004	miRNA	Up
novel-m7159-5p	5.42	0.0051	miRNA	Up
novel-m11854-5p	5.25	0.0017	miRNA	Up
miR-1357_R1-18L19	5.15	0	miRNA	Up
novel-m4150-5p	4.88	0.0036	miRNA	Up
miR-9341_R3-21L21	4.86	0	miRNA	Up
novel-m0973-3p	4.86	0	miRNA	Up
miR-6089_R21-7L24	4.85	0.0221	miRNA	Up
novel-m0981-5p	4.64	0.0002	miRNA	Up
miR-4332_R3-18L20	4.6	0.0023	miRNA	Up
miR-5126_R2-17L22	4.6	0.0034	miRNA	Up
novel-m10066-5p	4.57	0.0024	miRNA	Up
novel-m4686-5p	4.53	0.0004	miRNA	Up
novel-m1998-5p	4.52	0	miRNA	Up
novel-m7001-3p	4.44	0	miRNA	Up
novel-m5862-5p	4.41	0.0008	miRNA	Up
novel-m0731-5p	4.4	0.0011	miRNA	Up
novel-m12178-3p	4.36	0	miRNA	Up
miR-rR1-5_R15-1L24	4.36	0	miRNA	Up
novel-m13314-5p	4.35	0.0019	miRNA	Up
novel-m8185-3p	4.32	0.0001	miRNA	Up
novel-m11256-5p	4.22	0.0005	miRNA	Up
novel-m10728-3p	4.14	0.0001	miRNA	Up
novel-m7180-3p	4.12	0	miRNA	Up
miR-6236_R1-16L19	4.1	0	miRNA	Up
novel-m7056-3p	4.01	0.0003	miRNA	Up
novel-m7224-3p	4	0	miRNA	Up
novel-m12493-5p	3.94	0.0003	miRNA	Up
miR-152_R1-22L23_7C-A	3.86	0.0003	miRNA	Up
miR-7641_R1-16L20	3.75	0.0018	miRNA	Up
novel-m6627-3p	3.75	0	miRNA	Up
novel-m7531-5p	3.63	0	miRNA	Up
novel-m5448-5p	3.61	0.0061	miRNA	Up
novel-m5184-5p	3.56	0.0001	miRNA	Up
novel-m7321-5p	3.56	0	miRNA	Up
novel-m3692-5p	3.47	0.0007	miRNA	Up
miR-6240_R2-26L26_21A-G	3.46	0.022	miRNA	Up
miR-3656_R3-17L17	3.39	0.006	miRNA	Up
novel-m8898-5p	3.38	0.0004	miRNA	Up
novel-m2259-3p	3.38	0.0012	miRNA	Up
miR-4485-5p_R1-16L16	3.35	0.0001	miRNA	Up
miR-2332_R8-23L24	3.34	0	miRNA	Up
novel-m4041-3p	3.34	0	miRNA	Up
novel-m2975-3p	3.27	0	miRNA	Up
miR-3885-5p_R3-17L19	3.24	0.0136	miRNA	Up
miR-3651_R4-24L24	3.21	0.0001	miRNA	Up
miR-2889_R16-2L21	3.2	0.0057	miRNA	Up
miR-1285_R5-24L24	3.19	0	miRNA	Up
miR-4516_R3-17L17	3.17	0.0074	miRNA	Up
miR-3069-3p_R5-22L22	3.12	0	miRNA	Up
miR-2887_R1-20L20	3.06	0.0032	miRNA	Up
novel-m0829-3p	3.06	0	miRNA	Up
novel-m0927-3p	3.04	0.0024	miRNA	Up
miR-6651-5p_R7-21L21	2.98	0.0002	miRNA	Up
novel-m6204-5p	2.95	0	miRNA	Up
novel-m11298-5p	2.93	0.0001	miRNA	Up
novel-m6687-5p	2.88	0	miRNA	Up
novel-m10954-5p	2.85	0.0303	miRNA	Up
miR-200a-3p_R1-22L22	2.82	0	miRNA	Up
miR-1246_R1-19L19	2.82	0.0067	miRNA	Up
miR-3167-5p_R5-21L24	2.81	0	miRNA	Up
novel-m12508-5p	2.78	0	miRNA	Up
novel-m12872-5p	2.75	0.0002	miRNA	Up
miR-3630-3p_R3-17L22	2.7	0.0173	miRNA	Up
miR-3195_R1-15L17	2.6	0.0005	miRNA	Up
novel-m11362-5p	2.57	0	miRNA	Up
novel-m0578-5p	2.55	0.0316	miRNA	Up
miR-2424_R6-25L25	2.53	0.0001	miRNA	Up
novel-m0267-3p	2.43	0.0008	miRNA	Up
novel-m9726-3p	2.42	0	miRNA	Up
novel-m2165-5p	2.41	0.0001	miRNA	Up
novel-m11256-3p	2.38	0	miRNA	Up
miR-3607-3p_R1-18L20	2.37	0	miRNA	Up
miR-316-3p_R17-3L22	2.37	0.0026	miRNA	Up
novel-m9725-3p	2.36	0.0001	miRNA	Up
novel-m8646-3p	2.35	0.0045	miRNA	Up
miR-577_R1-21L21	2.35	0.0003	miRNA	Up
novel-m9052-5p	2.32	0	miRNA	Up
novel-m7531-3p	2.32	0.0041	miRNA	Up
novel-m2994-5p	2.32	0.0025	miRNA	Up
miR-3196_R1-16L18	2.32	0.0096	miRNA	Up
miR-2904_R2-19L19	2.3	0	miRNA	Up
miR-5106_R2-16L23	2.29	0.0033	miRNA	Up
miR-299-3p_R1-22L22	2.24	0.0336	miRNA	Up
miR-1246_R1-17L19	2.17	0.0048	miRNA	Up
miR-3675-5p_R4-22L23	2.14	0.0123	miRNA	Up
novel-m11936-5p	2.12	0.0029	miRNA	Up
novel-m4055-5p	2.11	0.0001	miRNA	Up
miR-4497_R1-16L17	2.11	0.0044	miRNA	Up
miR-940_R1-17L21	2.09	0.0004	miRNA	Up
novel-m0881-5p	2.06	0.0001	miRNA	Up
miR-5978_R3-17L23	2.06	0	miRNA	Up
novel-m9890-3p	2.04	0.0133	miRNA	Up
miR-4284_R1-18L18	2.04	0	miRNA	Up
novel-m8646-5p	2.03	0	miRNA	Up
miR-21-3p_R1-20L21	2.01	0.0001	miRNA	Up
novel-m0908-5p	1.99	0	miRNA	Up
novel-m0718-5p	1.99	0	miRNA	Up
miR-4443_R2-17L17	1.94	0.0011	miRNA	Up
miR-431-3p_R1-22L22	1.94	0.0186	miRNA	Up
novel-m4048-3p	1.88	0	miRNA	Up
novel-m1212-3p	1.88	0.0002	miRNA	Up
miR-1692_R1-19L20	1.87	0.0136	miRNA	Up
novel-m10225-3p	1.86	0.0142	miRNA	Up
novel-m4031-5p	1.84	0.003	miRNA	Up
novel-m4054-3p	1.8	0.0002	miRNA	Up
novel-m0411-3p	1.8	0.0002	miRNA	Up
miR-1273g-3p_R2-16L21	1.79	0.0015	miRNA	Up
miR-1268b_R1-15L20	1.77	0.009	miRNA	Up
novel-m4018-3p	1.75	0.0056	miRNA	Up
novel-m4014-5p	1.73	0	miRNA	Up
miR-4488_R1-18L18	1.71	0.0433	miRNA	Up
novel-m4022-3p	1.7	0.0013	miRNA	Up
novel-m0008-5p	1.69	0.0004	miRNA	Up
novel-m9968-5p	1.67	0.0009	miRNA	Up
miR-143-3p_R8-22L22	1.67	0.0019	miRNA	Up
miR-27a-5p_16G-A	1.64	0.0004	miRNA	Up
novel-m9410-5p	1.64	0.0143	miRNA	Up
miR-193b-3p	1.63	0.0129	miRNA	Up
novel-m13364-5p	1.63	0.0018	miRNA	Up
miR-1291_R1-21L24	1.63	0.0001	miRNA	Up
novel-m9010-5p	1.61	0	miRNA	Up
novel-m12006-5p	1.58	0.0002	miRNA	Up
miR-92b-3p_R1-22L22_7A-G	1.57	0.0332	miRNA	Up
novel-m7138-5p	1.56	0.0004	miRNA	Up
miR-1291b_R1-19L24	1.56	0.0002	miRNA	Up
miR-378d_R1-20L20	1.55	0.0005	miRNA	Up
miR-3609_R1-24L24	1.55	0.0001	miRNA	Up
novel-m12604-3p	1.54	0	miRNA	Up
miR-92a-1-5p_R1-22L23	1.53	0.0033	miRNA	Up
miR-3653-5p_R1-20L20	1.53	0.0013	miRNA	Up
miR-1297_R1-15L17	1.52	0.0028	miRNA	Up
miR-2404_R1-20L20	1.51	0.0001	miRNA	Up
novel-m4054-5p	1.49	0.0007	miRNA	Up
miR-2340_R6-22L22	1.48	0.0248	miRNA	Up
miR-203b-5p_R20-6L22	1.48	0.0108	miRNA	Up
novel-m4064-3p	1.48	0.0094	miRNA	Up
miR-6810-3p_R1-23L23	1.44	0.0046	miRNA	Up
miR-21_R9-24L25	1.44	0.0001	miRNA	Up
novel-m12000-5p	1.42	0.0088	miRNA	Up
novel-m8899-5p	1.42	0.023	miRNA	Up
novel-m12490-3p	1.4	0.0022	miRNA	Up
novel-m0263-3p	1.38	0	miRNA	Up
miR-151b_R1-17L18	1.38	0.0008	miRNA	Up
miR-6516-3p_R1-22L22	1.34	0.0002	miRNA	Up
miR-142-5p_R1-22L22_16G-A	1.31	0.0018	miRNA	Up
miR-4508_R1-15L17	1.3	0.0411	miRNA	Up
novel-m2473-3p	1.3	0.0036	miRNA	Up
miR-6503-3p_R3-21L21	1.3	0.0086	miRNA	Up
miR-326_R4-20L20	1.29	0.0375	miRNA	Up
miR-34a-5p_R1-21L22	1.25	0.0258	miRNA	Up
miR-378e_R1-19L19	1.25	0.0051	miRNA	Up
novel-m11319-5p	1.23	0.0026	miRNA	Up
miR-16-1-3p_R1-22L22	1.21	0.0058	miRNA	Up
miR-4690-3p_R1-21L21	1.19	0.0004	miRNA	Up
novel-m6615-3p	1.19	0	miRNA	Up
novel-m7779-5p	1.18	0.0002	miRNA	Up
novel-m2553-3p	1.18	0.0111	miRNA	Up
novel-m4062-3p	1.17	0.0001	miRNA	Up
novel-m12176-5p	1.17	0	miRNA	Up
miR-3653-3p_R1-18L18	1.16	0.0068	miRNA	Up
miR-6718-5p_R1-21L21	1.16	0.0226	miRNA	Up
miR-4433a-5p_R21-1L21	1.16	0.0077	miRNA	Up
miR-2995_R3-17L21	1.15	0.0001	miRNA	Up
novel-m4845-5p	1.14	0.0235	miRNA	Up
miR-3184-5p_R23-1L24	1.14	0.0005	miRNA	Up
miR-1285_R18-3L24	1.13	0.0078	miRNA	Up
novel-m11086-5p	1.12	0.01	miRNA	Up
novel-m7583-3p	1.12	0.0006	miRNA	Up
miR-1307-5p_R1-21L21_17C-T	1.11	0.0047	miRNA	Up
miR-8112_R1-19L20	1.09	0.0038	miRNA	Up
miR-7704_R1-16L19	1.09	0.0013	miRNA	Up
miR-29b-2-5p_R2-21L22	1.09	0.0013	miRNA	Up
novel-m4026-5p	1.07	0.0305	miRNA	Up
miR-6503-5p_R1-20L23	1.07	0.0087	miRNA	Up
miR-1248_R1-22L27	1.07	0.0087	miRNA	Up
miR-320d_R1-19L19	1.06	0.0021	miRNA	Up
novel-m0843-5p	1.04	0.0384	miRNA	Up
miR-1538_R1-21L23	1.03	0.0118	miRNA	Up
novel-m1643-3p	1.02	0.0124	miRNA	Up
miR-423-3p_R1-23L23	1.01	0.0001	miRNA	Up
miR-1275_R1-16L17	1.01	0.0318	miRNA	Up
miR-3591-3p_R21-2L22	-4.33	0	miRNA	Down
novel-m3229-5p	-4.15	0	miRNA	Down
miR-559	-3.42	0.0077	miRNA	Down
miR-451_R2-18L24	-3.09	0	miRNA	Down
miR-4672_R1-19L21	-2.99	0.0006	miRNA	Down
miR-451a_R1-22L22_5C-T	-2.79	0	miRNA	Down
novel-m11237-5p	-2.74	0	miRNA	Down
miR-183-5p_R1-16L22	-2.67	0	miRNA	Down
miR-4732-3p_R1-21L21	-2.63	0.0021	miRNA	Down
miR-5695_R2-22L22	-2.59	0	miRNA	Down
miR-4473	-2.55	0	miRNA	Down
miR-607_R5-21L21	-2.53	0	miRNA	Down
miR-3117-3p_R5-21L21	-2.5	0.0003	miRNA	Down
miR-144-3p_R5-19L20	-2.49	0.0015	miRNA	Down
miR-96-5p_R1-21L23_5G-A	-2.41	0	miRNA	Down
miR-182-5p_R1-20L24	-2.39	0.0001	miRNA	Down
miR-4678_R1-21L22	-2.33	0.0029	miRNA	Down
miR-183-3p_R2-19L22	-2.29	0	miRNA	Down
miR-7135-3p_R2-16L22	-2.25	0.0041	miRNA	Down
miR-3158-3p_R1-21L22_17C-T	-2.23	0.0001	miRNA	Down
miR-6777-3p_R1-20L20	-2.21	0.0307	miRNA	Down
miR-1180-3p_R1-21L22	-2.21	0	miRNA	Down
miR-1255b-5p_R1-21L22	-2.18	0.0001	miRNA	Down
miR-144-3p_R1-15L20	-2.17	0.0014	miRNA	Down
novel-m12049-5p	-2.14	0	miRNA	Down
miR-4732-5p_R1-21L23	-2.12	0.0001	miRNA	Down
miR-486-5p_R1-22L22	-2.07	0.0007	miRNA	Down
miR-20b_R2-19L23	-2.03	0	miRNA	Down
miR-7706_R1-24L24	-2.02	0.0023	miRNA	Down
novel-m4771-5p	-1.98	0.004	miRNA	Down
miR-363-3p_R1-18L22	-1.97	0	miRNA	Down
miR-20b-5p_R3-23L23	-1.96	0	miRNA	Down
miR-4637_R1-21L22	-1.92	0.0031	miRNA	Down
miR-15c-5p_R1-17L21	-1.89	0.0013	miRNA	Down
miR-3688-3p_R1-21L22	-1.88	0	miRNA	Down
novel-m7591-3p	-1.87	0.0001	miRNA	Down
miR-3143_R1-22L25	-1.84	0.0008	miRNA	Down
miR-5582-3p_R1-19L22	-1.83	0.0001	miRNA	Down
miR-15b-5p_R1-17L22	-1.82	0.0002	miRNA	Down
miR-4504_R1-22L22	-1.8	0.0002	miRNA	Down
miR-18b-5p_R1-19L23	-1.76	0	miRNA	Down
miR-451-3p_R16-2L21	-1.76	0.0022	miRNA	Down
novel-m2927-5p	-1.73	0.0008	miRNA	Down
miR-132-5p_R1-21L22	-1.72	0	miRNA	Down
miR-144-5p_R1-23L23	-1.71	0.0002	miRNA	Down
novel-m11293-5p	-1.69	0.0011	miRNA	Down
novel-m6754-3p	-1.69	0	miRNA	Down
miR-3150a-5p_R1-21L22	-1.67	0.0014	miRNA	Down
let-7b_R1-18L22	-1.67	0.0005	miRNA	Down
miR-4659a-3p_R2-22L22	-1.66	0.0003	miRNA	Down
miR-106a-5p_R2-23L23	-1.65	0	miRNA	Down
miR-6734-3p_R4-23L23	-1.65	0.0002	miRNA	Down
novel-m5831-3p	-1.64	0.0019	miRNA	Down
novel-m9355-3p	-1.64	0	miRNA	Down
novel-m0425-5p	-1.62	0.0018	miRNA	Down
miR-15a-5p_R3-19L23	-1.56	0.0007	miRNA	Down
miR-24-1-5p_R1-22L22	-1.56	0.0009	miRNA	Down
miR-6857-3p_R1-19L21	-1.55	0.0419	miRNA	Down
miR-4511_R2-22L22	-1.54	0.0068	miRNA	Down
miR-2478_R3-19L20	-1.54	0.0001	miRNA	Down
miR-581_R1-21L21	-1.53	0.0002	miRNA	Down
miR-190a-5p_R1-22L22	-1.51	0.0002	miRNA	Down
miR-7976	-1.51	0.0001	miRNA	Down
miR-218-5p_R1-21L21	-1.51	0.0371	miRNA	Down
miR-194-3p_R18-4L22	-1.5	0.0036	miRNA	Down
miR-3135a_R1-22L22	-1.5	0.0108	miRNA	Down
miR-18a-3p_R1-22L23	-1.5	0.0116	miRNA	Down
miR-548u_R2-22L23	-1.49	0.0001	miRNA	Down
miR-16c_R1-20L21	-1.49	0.0001	miRNA	Down
miR-624-5p_R1-20L22	-1.48	0	miRNA	Down
miR-144-5p_R1-18L22	-1.46	0.0001	miRNA	Down
miR-3179_R1-20L22	-1.45	0.0022	miRNA	Down
miR-194-1-3p_R19-5L22	-1.45	0.0065	miRNA	Down
miR-499b-3p_R20-2L22	-1.44	0	miRNA	Down
miR-4742-5p_R1-20L23	-1.44	0.0003	miRNA	Down
novel-m11790-5p	-1.43	0.0011	miRNA	Down
miR-20b_R2-23L23	-1.41	0	miRNA	Down
novel-m7224-5p	-1.41	0.0098	miRNA	Down
miR-3140-3p_R1-20L22	-1.41	0.0004	miRNA	Down
miR-3200-5p_R1-22L22	-1.4	0.0006	miRNA	Down
novel-m6900-5p	-1.4	0.0002	miRNA	Down
miR-486-3p_R20-4L21	-1.39	0.0012	miRNA	Down
miR-610_R1-21L21	-1.38	0.0008	miRNA	Down
miR-6806-3p_R1-22L22	-1.38	0.0007	miRNA	Down
miR-106a-3p_R1-17L22	-1.37	0.0001	miRNA	Down
miR-18b-3p_R1-20L22	-1.34	0.0326	miRNA	Down
novel-m4291-3p	-1.31	0	miRNA	Down
miR-6818-3p_R1-19L22	-1.31	0	miRNA	Down
novel-m2166-5p	-1.31	0.0004	miRNA	Down
miR-17-2-3p_R18-2L23	-1.31	0	miRNA	Down
miR-4659b-3p_R1-22L22	-1.3	0.0017	miRNA	Down
miR-4742-3p_R3-23L23	-1.3	0.0024	miRNA	Down
miR-4796-3p_R1-19L22	-1.3	0.0002	miRNA	Down
miR-99a-5p_R1-21L22	-1.29	0.0004	miRNA	Down
miR-509-3-5p	-1.28	0.0078	miRNA	Down
miR-548j-3p_R2-21L21	-1.28	0.0346	miRNA	Down
miR-16-5p_R1-18L22	-1.27	0.0003	miRNA	Down
miR-6818-5p_R2-22L22	-1.27	0.004	miRNA	Down
miR-106b-5p_R1-21L21	-1.26	0	miRNA	Down
miR-6843-3p_R1-21L21	-1.25	0.0081	miRNA	Down
novel-m5773-5p	-1.25	0.0046	miRNA	Down
miR-8986a_R2-23L24	-1.24	0.0018	miRNA	Down
miR-25-3p_R1-19L22	-1.23	0.0001	miRNA	Down
miR-144-5p_8A-T	-1.23	0.0015	miRNA	Down
miR-548ac	-1.22	0.0425	miRNA	Down
novel-m7332-3p	-1.21	0.0052	miRNA	Down
let-7-5p_R1-16L21	-1.2	0.0013	miRNA	Down
novel-m0399-3p	-1.2	0.0081	miRNA	Down
miR-636_R1-22L23	-1.19	0.001	miRNA	Down
miR-5010-3p_R1-21L22	-1.19	0	miRNA	Down
novel-m7481-5p	-1.18	0.003	miRNA	Down
miR-194-5p_R1-18L22	-1.18	0.0002	miRNA	Down
miR-6772-3p_R1-22L23	-1.18	0.0036	miRNA	Down
miR-3200-3p_R1-22L22	-1.17	0.026	miRNA	Down
miR-18a-5p_R1-22L23	-1.15	0	miRNA	Down
miR-579-5p_R1-19L22	-1.14	0.0001	miRNA	Down
let-7b-5p_R1-21L22	-1.14	0	miRNA	Down
miR-454-3p_R1-23L23	-1.13	0.0045	miRNA	Down
miR-15a-5p_R1-17L22	-1.12	0.0001	miRNA	Down
novel-m12727-5p	-1.12	0	miRNA	Down
miR-3617-5p	-1.11	0.0305	miRNA	Down
miR-15a_R1-21L22	-1.08	0.0172	miRNA	Down
miR-20a-3p_R18-2L23	-1.08	0.0012	miRNA	Down
miR-550a-5p_R3-23L23	-1.08	0.0007	miRNA	Down
novel-m9355-5p	-1.07	0.0002	miRNA	Down
miR-20b-3p_R1-21L22	-1.06	0.0444	miRNA	Down
miR-139-5p_17C-A	-1.06	0.0014	miRNA	Down
let-7i-5p_R1-19L22	-1.06	0.0017	miRNA	Down
miR-548ay-3p	-1.06	0.0023	miRNA	Down
miR-374a-5p_R2-22L22	-1.06	0.0006	miRNA	Down
miR-7848-3p_R1-22L23	-1.05	0.0009	miRNA	Down
let-7a-5p_R1-19L22	-1.05	0.0035	miRNA	Down
miR-151-3p_R1-20L21	-1.05	0.0029	miRNA	Down
miR-550a-3-5p_R1-20L20	-1.04	0.0001	miRNA	Down
cfa-miR-215_R2-16L22	-1.04	0.0019	miRNA	Down
miR-6514-3p_R2-21L21	-1.03	0.0017	miRNA	Down
miR-501-3p_R2-20L22	-1.03	0.0003	miRNA	Down
miR-5006-3p_R1-21L21	-1.02	0.0115	miRNA	Down
miR-3913-3p_R21-2L22	-1.01	0.0001	miRNA	Down
miR-502-3p_R2-22L22	-1.01	0	miRNA	Down
let-7f-5p_R4-22L22	-1.01	0.006	miRNA	Down
miR-20a-5p_R5-23L23	-1	0.0002	miRNA	Down

## Sheet: DE mRNA
Table 3 DE mRNA detail information
Gene symbol	log2(fold change)	P value	Coding type	Regulation
MDC1	8.12	0.0001	mRNA	Up
RP11-49K24.6	7.26	0.0013	mRNA	Up
C7orf49	5.63	0.0001	mRNA	Up
MACROD1	3.9	0.0005	mRNA	Up
LARGE	3.24	0.0001	mRNA	Up
FAM129C	2.95	0.0001	mRNA	Up
CHST13	2.71	0.0006	mRNA	Up
HLA-DQB1	2.58	0.0001	mRNA	Up
IGHD	2.57	0.0003	mRNA	Up
SASH1	2.43	0.0001	mRNA	Up
COL19A1	2.4	0.0001	mRNA	Up
ZNF778	2.36	0.0001	mRNA	Up
PAX5	2.31	0.0001	mRNA	Up
CES1	2.27	0.0001	mRNA	Up
FCER2	2.23	0.0001	mRNA	Up
RETN	2.2	0.0001	mRNA	Up
CPNE3	2.16	0.0001	mRNA	Up
IL6ST	2.12	0.0007	mRNA	Up
CCDC153	2.09	0.0016	mRNA	Up
CD177	2.08	0.0001	mRNA	Up
ASGR1	2.05	0.0001	mRNA	Up
MDGA1	2.02	0.0001	mRNA	Up
FAM111B	2.01	0.0001	mRNA	Up
TNFRSF12A	2	0.0001	mRNA	Up
MRAS	1.96	0.0001	mRNA	Up
HOXA2	1.96	0.0006	mRNA	Up
ZNF628	1.95	0.0001	mRNA	Up
TCL1A	1.91	0.0001	mRNA	Up
FAM20C	1.84	0.0005	mRNA	Up
MS4A4E	1.82	0.0002	mRNA	Up
VENTX	1.81	0.0004	mRNA	Up
CCSER1	1.79	0.0001	mRNA	Up
NEDD4L	1.78	0.0001	mRNA	Up
FZD1	1.77	0.0001	mRNA	Up
POU2AF1	1.76	0.0001	mRNA	Up
MTHFSD	1.76	0.0001	mRNA	Up
TGM3	1.74	0.0002	mRNA	Up
RGPD5	1.73	0.0001	mRNA	Up
CD79B	1.73	0.0001	mRNA	Up
OSBPL10	1.71	0.0005	mRNA	Up
ZSCAN5A	1.71	0.0018	mRNA	Up
LRP3	1.7	0.0011	mRNA	Up
ZNF608	1.69	0.0001	mRNA	Up
CPAMD8	1.69	0.0002	mRNA	Up
LTF	1.67	0.0001	mRNA	Up
FAM26F	1.66	0.0001	mRNA	Up
CCDC106,ZNF581	1.65	0.0017	mRNA	Up
ADAM28	1.65	0.0001	mRNA	Up
ASGR2	1.64	0.0001	mRNA	Up
RNF217	1.63	0.0008	mRNA	Up
JAG1	1.62	0.0001	mRNA	Up
TNFRSF13C	1.6	0.0001	mRNA	Up
FAM198B	1.59	0.0001	mRNA	Up
VAV2	1.58	0.0001	mRNA	Up
BLK	1.58	0.0001	mRNA	Up
CD19	1.58	0.0006	mRNA	Up
BAIAP3	1.58	0.0014	mRNA	Up
HBA2	1.57	0.0001	mRNA	Up
CTSL	1.55	0.0001	mRNA	Up
FCRL2	1.53	0.0001	mRNA	Up
PER1,VAMP2	1.52	0.0001	mRNA	Up
CYP4F12	1.5	0.0001	mRNA	Up
TCF4	1.5	0.0012	mRNA	Up
TNS3	1.48	0.0001	mRNA	Up
SLC6A12	1.47	0.0003	mRNA	Up
FCRL1	1.46	0.0001	mRNA	Up
RAB44	1.46	0.0001	mRNA	Up
CD300E	1.45	0.0001	mRNA	Up
TRIB3	1.44	0.0001	mRNA	Up
DEFA1B,DEFA3	1.43	0.0001	mRNA	Up
SORT1	1.42	0.0001	mRNA	Up
CD14	1.42	0.0001	mRNA	Up
SNRNP35	1.41	0.0001	mRNA	Up
ACER3	1.39	0.0003	mRNA	Up
CHI3L1	1.38	0.0001	mRNA	Up
B3GNT5	1.37	0.0001	mRNA	Up
ARPIN	1.37	0.0021	mRNA	Up
DCLRE1C	1.36	0.0001	mRNA	Up
SWAP70	1.35	0.0001	mRNA	Up
HCAR3	1.35	0.0001	mRNA	Up
CD79A	1.35	0.0001	mRNA	Up
EBF1	1.35	0.0001	mRNA	Up
ADAP2	1.34	0.0001	mRNA	Up
C1QA	1.34	0.0017	mRNA	Up
S100P	1.33	0.001	mRNA	Up
RASGEF1B	1.33	0.0001	mRNA	Up
RUSC2	1.33	0.0001	mRNA	Up
UBTD1	1.32	0.0001	mRNA	Up
TSPAN13	1.32	0.0023	mRNA	Up
PVRL1	1.32	0.0006	mRNA	Up
CA4	1.31	0.0001	mRNA	Up
PFKFB3	1.31	0.0001	mRNA	Up
CCDC23	1.31	0.0005	mRNA	Up
MYO1E	1.3	0.0021	mRNA	Up
CD151	1.29	0.0017	mRNA	Up
MRPS23	1.29	0.0015	mRNA	Up
INSR	1.28	0.0005	mRNA	Up
TLR7	1.28	0.0001	mRNA	Up
TMEM170B	1.28	0.0001	mRNA	Up
NT5M	1.28	0.0003	mRNA	Up
SLC7A7	1.28	0.0001	mRNA	Up
PLEKHB2	1.27	0.0001	mRNA	Up
SLC31A1	1.27	0.0002	mRNA	Up
SMARCD3	1.27	0.0019	mRNA	Up
UBE2E2	1.26	0.0024	mRNA	Up
IQSEC2	1.24	0.002	mRNA	Up
BIN3	1.23	0.0017	mRNA	Up
TMEM11	1.23	0.0003	mRNA	Up
TNFRSF9	1.23	0.0001	mRNA	Up
CKAP4	1.23	0.0005	mRNA	Up
POLE4	1.23	0.0001	mRNA	Up
CD22	1.23	0.0006	mRNA	Up
PROK2	1.23	0.0001	mRNA	Up
PLD4	1.22	0.0001	mRNA	Up
TSPAN33	1.22	0.0001	mRNA	Up
LGALS2	1.22	0.0001	mRNA	Up
SCPEP1	1.22	0.0001	mRNA	Up
RTN2	1.22	0.0019	mRNA	Up
POLDIP3	1.22	0.0001	mRNA	Up
OAF	1.22	0.0005	mRNA	Up
CD180	1.21	0.0001	mRNA	Up
IGHV3-23	1.2	0.0017	mRNA	Up
CAMP	1.19	0.0001	mRNA	Up
BRI3BP	1.19	0.0001	mRNA	Up
CYBB	1.19	0.0001	mRNA	Up
BLVRB	1.18	0.0001	mRNA	Up
PCIF1	1.18	0.0006	mRNA	Up
TMEM30A	1.18	0.0001	mRNA	Up
CD163	1.18	0.0001	mRNA	Up
MT-ND6	1.17	0.0001	mRNA	Up
CD1C	1.16	0.0005	mRNA	Up
CCDC9	1.16	0.0001	mRNA	Up
ALDH1A1	1.16	0.0001	mRNA	Up
ANAPC11	1.16	0.0002	mRNA	Up
ESAM	1.16	0.0002	mRNA	Up
GNA12	1.16	0.0001	mRNA	Up
CTSB	1.15	0.0011	mRNA	Up
CLIP2	1.15	0.0001	mRNA	Up
RASGRP3	1.15	0.0003	mRNA	Up
CYP27A1	1.15	0.0001	mRNA	Up
KREMEN1	1.14	0.0001	mRNA	Up
FCAR	1.14	0.0001	mRNA	Up
PLK3	1.13	0.0001	mRNA	Up
PAQR7	1.13	0.0011	mRNA	Up
HCAR2	1.12	0.0001	mRNA	Up
CD74	1.12	0.0001	mRNA	Up
SLC2A6	1.11	0.0001	mRNA	Up
SHTN1	1.11	0.0003	mRNA	Up
LRPAP1	1.11	0.0001	mRNA	Up
SERTAD3	1.11	0.0001	mRNA	Up
CPVL	1.11	0.0001	mRNA	Up
ATP6V0D1	1.11	0.0001	mRNA	Up
HBA1	1.1	0.0001	mRNA	Up
ZNF532	1.1	0.0006	mRNA	Up
SMCO4	1.1	0.0003	mRNA	Up
HLA-DOA	1.1	0.0001	mRNA	Up
FHOD1	1.1	0.0001	mRNA	Up
FCRLA	1.09	0.0003	mRNA	Up
TOM1	1.09	0.0001	mRNA	Up
CDKN2D	1.09	0.0001	mRNA	Up
MARVELD1	1.09	0.0022	mRNA	Up
YBEY	1.09	0.0013	mRNA	Up
RPRD1B	1.09	0.0003	mRNA	Up
MCAT	1.08	0.0017	mRNA	Up
AGPAT9	1.07	0.0001	mRNA	Up
VCAN	1.07	0.0001	mRNA	Up
ECSIT	1.07	0.0002	mRNA	Up
AGPAT2	1.07	0.0001	mRNA	Up
CSF1R	1.06	0.0001	mRNA	Up
CTNNBL1	1.06	0.0004	mRNA	Up
AHCY	1.05	0.0001	mRNA	Up
ADAP1	1.05	0.0017	mRNA	Up
LGALS1	1.05	0.0001	mRNA	Up
HLA-DQA1	1.05	0.0001	mRNA	Up
PRDX3	1.05	0.0001	mRNA	Up
CMTM6	1.04	0.0001	mRNA	Up
HGSNAT	1.04	0.0001	mRNA	Up
SH3TC1	1.04	0.0001	mRNA	Up
EMC7	1.03	0.0007	mRNA	Up
CFAP45	1.02	0.0011	mRNA	Up
SCIMP	1.02	0.0001	mRNA	Up
FCN1	1.02	0.0001	mRNA	Up
USP6NL	1.02	0.0001	mRNA	Up
HLA-DRB1	1.01	0.0001	mRNA	Up
SLC39A3	1.01	0.0005	mRNA	Up
SLC1A4	1.01	0.0003	mRNA	Up
RRP12	1.01	0.0001	mRNA	Up
NUBP1	1.01	0.0012	mRNA	Up
TNFRSF8	1	0.0002	mRNA	Up
CD300C	1	0.0002	mRNA	Up
SYCE2	-4.54	0.0011	mRNA	Down
NR4A3	-3.67	0.0001	mRNA	Down
PRKG2	-3.37	0.0006	mRNA	Down
CCL3	-3.19	0.0001	mRNA	Down
FOS	-2.69	0.0001	mRNA	Down
EREG	-2.68	0.0001	mRNA	Down
JUN	-2.58	0.0001	mRNA	Down
CDKN2B-AS1	-2.51	0.0003	mRNA	Down
EGR1	-2.49	0.0001	mRNA	Down
IER3	-2.42	0.0001	mRNA	Down
RP11-379B18.5	-2.35	0.002	mRNA	Down
LAIR2	-2.26	0.0001	mRNA	Down
DYRK3	-2.23	0.0001	mRNA	Down
HIST1H2AH	-2.19	0.0001	mRNA	Down
GPR61	-2.14	0.0007	mRNA	Down
HIST1H2BG	-2.11	0.0001	mRNA	Down
NR4A1	-2.1	0.0001	mRNA	Down
PLEKHG2	-2.1	0.0001	mRNA	Down
XCL2	-2.08	0.0003	mRNA	Down
C1orf61	-2.04	0.0001	mRNA	Down
MYOM2	-2.02	0.0001	mRNA	Down
RSAD2	-2	0.0001	mRNA	Down
RBKS	-1.94	0.0001	mRNA	Down
HIST1H2BF	-1.93	0.0001	mRNA	Down
CALB1	-1.9	0.0002	mRNA	Down
FASLG	-1.89	0.0001	mRNA	Down
CCDC171	-1.86	0.0009	mRNA	Down
KLRC2	-1.81	0.0017	mRNA	Down
HIST1H2BD	-1.81	0.0001	mRNA	Down
TEDDM1	-1.81	0.0004	mRNA	Down
PRSS12	-1.79	0.0003	mRNA	Down
ATF3	-1.78	0.0001	mRNA	Down
PLS1	-1.76	0.0019	mRNA	Down
NFKBIA	-1.74	0.0001	mRNA	Down
FOSB	-1.74	0.0001	mRNA	Down
PHLDA1	-1.73	0.0001	mRNA	Down
ZNF239	-1.72	0.001	mRNA	Down
HIST1H1C	-1.72	0.0001	mRNA	Down
DUSP1	-1.7	0.0001	mRNA	Down
TRGC1	-1.7	0.0001	mRNA	Down
ARHGEF10	-1.68	0.0003	mRNA	Down
HIST1H3A	-1.68	0.0001	mRNA	Down
IER2	-1.67	0.0001	mRNA	Down
ERBB2	-1.67	0.0008	mRNA	Down
HIST2H2BF	-1.66	0.0001	mRNA	Down
PLK2	-1.66	0.0001	mRNA	Down
NR4A2	-1.66	0.0001	mRNA	Down
IL12RB2	-1.65	0.0001	mRNA	Down
IL23A	-1.63	0.0002	mRNA	Down
YAE1D1	-1.63	0.0002	mRNA	Down
HIST1H2AD	-1.62	0.0001	mRNA	Down
RHOB	-1.61	0.0001	mRNA	Down
SPIRE2	-1.59	0.0008	mRNA	Down
HIST2H2BE	-1.59	0.0001	mRNA	Down
KLRC1	-1.57	0.0017	mRNA	Down
C1orf177	-1.57	0.0022	mRNA	Down
IFI44L	-1.56	0.0001	mRNA	Down
PDP2	-1.56	0.0005	mRNA	Down
NFKBIZ,NXPE3	-1.54	0.0001	mRNA	Down
PRDM5	-1.54	0.0011	mRNA	Down
MYEOV	-1.52	0.0001	mRNA	Down
CETN3	-1.51	0.0003	mRNA	Down
CXCL8	-1.51	0.0001	mRNA	Down
GRB14	-1.5	0.0006	mRNA	Down
ZNF28,ZNF600	-1.48	0.0012	mRNA	Down
THBS1	-1.48	0.0001	mRNA	Down
LRIG2	-1.48	0.0009	mRNA	Down
KLRF1	-1.47	0.0001	mRNA	Down
HIST1H2AL	-1.45	0.0015	mRNA	Down
RP11-573D15.8	-1.45	0.0001	mRNA	Down
PI4KAP1	-1.42	0.0001	mRNA	Down
ZSWIM3	-1.41	0.0003	mRNA	Down
PLXNA4	-1.41	0.0022	mRNA	Down
BCL2A1	-1.4	0.0001	mRNA	Down
CCL3L3	-1.4	0.0005	mRNA	Down
PTP4A1	-1.38	0.0001	mRNA	Down
HES4	-1.38	0.0008	mRNA	Down
PPP1R10	-1.37	0.0001	mRNA	Down
METTL23	-1.35	0.0001	mRNA	Down
IFRD1	-1.34	0.0001	mRNA	Down
HIST1H2AK	-1.33	0.0002	mRNA	Down
PTGDR	-1.33	0.0001	mRNA	Down
COMTD1	-1.33	0.0007	mRNA	Down
MT2A	-1.32	0.0001	mRNA	Down
KLRD1	-1.32	0.0001	mRNA	Down
USP18	-1.31	0.0001	mRNA	Down
HIST3H2BB	-1.31	0.0001	mRNA	Down
HERC5	-1.31	0.0001	mRNA	Down
RP11-678G14.4	-1.31	0.0001	mRNA	Down
TBC1D19	-1.31	0.0001	mRNA	Down
ZKSCAN4	-1.3	0.0001	mRNA	Down
C21orf33	-1.3	0.0019	mRNA	Down
ZNF683	-1.3	0.0004	mRNA	Down
PYHIN1	-1.29	0.0001	mRNA	Down
HIST1H2BO	-1.29	0.0001	mRNA	Down
MCC	-1.27	0.0001	mRNA	Down
IFIT1	-1.27	0.0013	mRNA	Down
ISG15	-1.26	0.0001	mRNA	Down
HSPA1B	-1.26	0.0001	mRNA	Down
LRRN3	-1.26	0.0006	mRNA	Down
AK5	-1.26	0.0011	mRNA	Down
ZNF138	-1.25	0.0001	mRNA	Down
PPP1R15A	-1.25	0.0001	mRNA	Down
ENPP5	-1.25	0.0007	mRNA	Down
RGS1	-1.25	0.0001	mRNA	Down
CHRNB2	-1.24	0.0001	mRNA	Down
ZNF324B	-1.24	0.0003	mRNA	Down
CD2	-1.24	0.0001	mRNA	Down
NAT1	-1.24	0.0003	mRNA	Down
KIAA1683	-1.24	0.0002	mRNA	Down
MX1	-1.23	0.0001	mRNA	Down
AMN1	-1.23	0.0001	mRNA	Down
OSM	-1.23	0.0001	mRNA	Down
HS3ST3B1	-1.23	0.0001	mRNA	Down
ARRDC5	-1.23	0.0018	mRNA	Down
HIST1H1D	-1.22	0.0001	mRNA	Down
TXK	-1.22	0.0001	mRNA	Down
ARRDC3	-1.2	0.0001	mRNA	Down
HCST	-1.2	0.0002	mRNA	Down
PPIAL4G	-1.2	0.0008	mRNA	Down
HIST1H1E	-1.2	0.0001	mRNA	Down
ANKRD26	-1.2	0.0015	mRNA	Down
HMBS	-1.19	0.0008	mRNA	Down
ZNF823	-1.19	0.0013	mRNA	Down
DAB1,OMA1	-1.18	0.0004	mRNA	Down
ADRB2	-1.18	0.0001	mRNA	Down
IER5	-1.18	0.0001	mRNA	Down
HIST1H1B	-1.18	0.0001	mRNA	Down
HIST1H2AG	-1.18	0.0001	mRNA	Down
SAMD3	-1.18	0.0001	mRNA	Down
KLRB1	-1.17	0.0001	mRNA	Down
NOG	-1.17	0.0012	mRNA	Down
TMEM107	-1.16	0.0001	mRNA	Down
KLRC4-KLRK1	-1.16	0.0001	mRNA	Down
TRAV13-1	-1.16	0.0014	mRNA	Down
BTG2	-1.16	0.0001	mRNA	Down
CLIC3	-1.16	0.0013	mRNA	Down
EPSTI1	-1.15	0.0007	mRNA	Down
LRRC6	-1.14	0.0001	mRNA	Down
MAP7	-1.14	0.0006	mRNA	Down
IFI44	-1.14	0.0001	mRNA	Down
COLGALT2	-1.13	0.0017	mRNA	Down
FAM43A	-1.13	0.0001	mRNA	Down
RTKN2	-1.12	0.0002	mRNA	Down
DTHD1	-1.11	0.0001	mRNA	Down
ZFP36	-1.11	0.0001	mRNA	Down
CDADC1	-1.1	0.0006	mRNA	Down
DHX58	-1.1	0.0001	mRNA	Down
GFI1	-1.1	0.0008	mRNA	Down
PRF1	-1.1	0.0001	mRNA	Down
CCNL1	-1.09	0.0001	mRNA	Down
SERPINH1	-1.09	0.0006	mRNA	Down
ZNF184	-1.09	0.0001	mRNA	Down
RNF157	-1.09	0.0007	mRNA	Down
CMKLR1	-1.08	0.0001	mRNA	Down
IL1B	-1.07	0.0001	mRNA	Down
GATA3	-1.07	0.0002	mRNA	Down
ANKRD55	-1.05	0.0017	mRNA	Down
PECR	-1.05	0.001	mRNA	Down
SPON2	-1.05	0.0001	mRNA	Down
CYCS	-1.04	0.0001	mRNA	Down
GPA33	-1.04	0.0013	mRNA	Down
HOMER1	-1.04	0.0002	mRNA	Down
ZNF486	-1.04	0.0004	mRNA	Down
PDCD1	-1.04	0.0013	mRNA	Down
CCZ1B	-1.04	0.0004	mRNA	Down
TBX21	-1.04	0.0001	mRNA	Down
IER5L	-1.03	0.0012	mRNA	Down
ZNF253	-1.03	0.0001	mRNA	Down
MAP1LC3B	-1.03	0.0001	mRNA	Down
DENND2D	-1.03	0.0001	mRNA	Down
CTSW	-1.03	0.0001	mRNA	Down
FAM98A	-1.02	0.0001	mRNA	Down
GPR3	-1.02	0.0009	mRNA	Down
C9orf84	-1.01	0.0019	mRNA	Down
GZMA	-1.01	0.0001	mRNA	Down
